# Supplementary material for: Systematic Search for Evidence of Interdomain Horizontal Gene Transfer from Prokaryotes to Oomycete Lineages
Source: mSphere. 2016 Sep 14;1(5):e00195-16. doi: 10.1128/mSphere.00195-16 (PMC5023847; doi:10.1128/mSphere.00195-16)
Supplement: Data Set S1 [file sph005162148sd10.xlsx]

## Sheet: Genomes in local database
Prokaryote proteomes	Stramenopile proteomes	Fungal proteomes	Plant proteomes	Animal genomes
'Cellvibrio'_gilvus_ATCC_13127_uid68143	Aureococcus anophagefferens	Agaricus bisporus var bisporus (H97)
'Clostridium'_sticklandii_uid59585	Phaeodactylum tricornutum (finished chromosome)	Agaricus bisporus var. burnettii JB137-S8	Arabidopsis thaliana	Aedes aegypti
'Nostoc_azollae'_0708_uid49725	Phaeodactylum tricornutum (unmapped)	Allomyces macrogynus	Medicago trunculata	Anopheles gambiae
'Ruminococcus'_obeum_uid197165	Thalassiosira pseudonana (finished chromosome)	Alternaria brassicicola ATCC 96836	Prunus persica	Drosophila melanogaster
Acaryochloris_marina_MBIC11017_uid58167	Thalassiosira pseudonana (unmapped)	ashbya_gossypii_ATCC_10895	Oryza savita	Danaus plexippus
Acetobacter_pasteurianus_386B_uid214433	Albugo laibachii	Aspergillus carbonarius	Zea Mays	Anas platyrhynchos
Acetobacterium_woodii_DSM_1030_uid88073	Hyaloperonospora	Aspergillus clavatus	Solanum tuberosum	Ficedula albicollis
Acetohalobium_arabaticum_DSM_5501_uid51423	Hyaloperonospora arabidopsidis	Aspergillus flavus		Gallus gallus
Acholeplasma_brassicae_uid222823	Hyaloperonospora parasitica	Aspergillus fumigatus Af293		Meleagris gallopavo
Acholeplasma_laidlawii_PG_8A_uid58901	Phytophthora capsici	Aspergillus nidulans FGSCA4		Taeniopygia guttata
Acholeplasma_palmae_J233_uid222824	Phytophthora infestans	Aspergillus niger CBS 513.88		Petromyzon marinus
Achromobacter_xylosoxidans_A8_uid59899	Phytophthora kernoviae	Aspergillus oryzae RIB40		Branchiostoma floridae
Acidaminococcus_fermentans_DSM_20731_uid43471	Phytophthora lateralis	Aspergillus terreus NIH 2624		Choloepus hoffmanni
Acidaminococcus_intestini_RyC_MR95_uid74445	Phytophthora parasitica	Batrachochytrium dendrobatidis JEL423		Dasypus novemcinctus
Acidianus_hospitalis_W1_uid66875	Phytophthora ramorum	Blastomyces dermatitidis		Homo sapiens
Acidilobus_saccharovorans_345_15_uid51395	Phytophthora sojae	Botryotinia cinerea (strain B05.10) (Noble rot fungus)		Loxodonta africana
Acidimicrobidae_bacterium_YM16_304_uid193703	Phytopythium vexans	Candida albicans SC5314		Monodelphis domestica
Acidimicrobium_ferrooxidans_DSM_10331_uid59215	Pythium aphanidermatum	Candida dubliniensis		Macropus eugenii
Acidiphilium_cryptum_JF_5_uid58447	Pythium arrhenomanes	Candida glabrata CBS 138		Mus musculus
Acidiphilium_multivorum_AIU301_uid63345	Pythium irregulare	Candida guilliermondii (Yeast) (Pichia guilliermondii)		Nomascus leucogenys
Acidithiobacillus_caldus_SM_1_uid70791	Pythium iwayami	Candida lusitaniae ATCC 42720 Clavispora lusitaniae		Ornithorhynchus anatinus
Acidithiobacillus_ferrivorans_SS3_uid67387	Pythium ultimum var. ultimum	Candida parapsilosis CDC317		Otolemur garnettii
Acidithiobacillus_ferrooxidans_ATCC_23270_uid57649	Pythium ultimum var. sporangliferum	Candida tropicalis MYA3404		Procavia capensis
Acidobacterium_MP5ACTX9_uid50551	Saprolegnialeans	Chaetomium globosum CBS 148.51		Sarcophilus harrisii
Acidobacterium_capsulatum_ATCC_51196_uid59127	Aphanomyces astaci	Coccidioides immitis RS		Echinops telfairi
Acidothermus_cellulolyticus_11B_uid58501	Aphanomyces invadans	Coccidioides posadasii str. Silveira		Xenopus tropicalis
Acidovorax_JS42_uid58427	Achlya hypogyna (secretome)	Cochliobolus heterostrophus (Drechslera maydis)		Anolis carolinensis
Acidovorax_KKS102_uid176500	Saprolegnia declina	Coprinopsis cinerea (strain Okayama7 / 130 / FGSC 9003)		Ophiophagus sp.
Acidovorax_avenae_ATCC_19860_uid42497	Saprolegnia parasitica	Cryphonectria parasitica		Pelodiscus sinensis
Acidovorax_citrulli_AAC00_1_uid58429	Thraustotheca clavata (secretome)	Cryptococcus gattii R265 (neoformans Serotype B)		Latimeria chalumnae
Acidovorax_ebreus_TPSY_uid59233		Cryptococcus neoformans var. grubii H99		Astyanax mexicanus
Aciduliprofundum_MAR08_339_uid184407		Debaryomyces hansenii CBS767		Danio rerio
Aciduliprofundum_boonei_T469_uid43333		Encephalitozoon cuniculi GBM1		Gasterosteus aculeatus
Acinetobacter_ADP1_uid61597		Enterocytozoon bieneusi		Gadus morhua
Acinetobacter_baumannii_1656_2_uid158677		Fusarium graminearum species complex		Lepisosteus oculatus
Acinetobacter_calcoaceticus_PHEA_2_uid83123		Fusarium oxysporum f. sp. lycopersici		Oryzias latipes
Acinetobacter_oleivorans_DR1_uid50119		Fusarium verticillioides (Gibberella moniliformis)		Oreochromis niloticus
Actinobacillus_pleuropneumoniae_serovar_3_JL03_uid58891		Heterobasidion annosum		Poecilia formosa
Actinobacillus_succinogenes_130Z_uid58247		Histoplasma capsulatum (strain NAm1 / WU24) (Ajellomyces capsulata)		Tetraodon nigroviridis
Actinobacillus_suis_H91_0380_uid176363		Kluyveromyces lactis NRRL Y1140		Takifugu rubripes
Actinoplanes_N902_109_uid202219		Kluyveromyces waltii NCYC 2644 (draft)		Xiphophorus maculatus
Actinoplanes_SE50_110_uid162333		Laccaria bicolor (strain S238NH82) (Bicoloured deceiver)		Ciona intestinalis
Actinoplanes_friuliensis_DSM_7358_uid226110		Lachancea thermotolerans CBS 6340		Ciona savignyi
Actinoplanes_missouriensis_431_uid158169		Lodderomyces elongisporus		Strongylocentrotus purpuratus
Actinosynnema_mirum_DSM_43827_uid58951		Magnaporthe grisea 7015		Saccoglossus kowalevskii
Adlercreutzia_equolifaciens_DSM_19450_uid223286		Malassezia globosa (strain CBS 7966) (Dandruffassociated fungus)		Helobdella robusta
Advenella_kashmirensis_WT001_uid80859		Melampsora laricis-populina		Capitella teleta
Aequorivita_sublithincola_DSM_14238_uid168181		Microsporum canis CBS 113480		Lottia gigantea
Aerococcus_urinae_ACS_120_V_Col10a_uid64757		Microsporum gypseum CBS 118893		Ancylostoma sp.
Aeromonas_hydrophila_ATCC_7966_uid58617		Moniliophthora perniciosa		Caenorhabditis briggsae
Aeromonas_salmonicida_A449_uid58631		Mucor circinelloides f. lusitanicus		Caenorhabditis elegans
Aeromonas_veronii_B565_uid66323		Mycosphaerella fijiensis CIRAD86		Toxocara canis
Aeropyrum_camini_SY1___JCM_12091_uid222311		Mycosphaerella graminicola IPO323		Leucosolenia sp.
Aeropyrum_pernix_K1_uid57757		Nectria haematococca mpVI		Sycon ciliatum
Aggregatibacter_actinomycetemcomitans_ANH9381_uid80743		Neosartorya fischeri (NRRL 181) (Aspergillus fischerianus)		Amphimedon queenslandica
Aggregatibacter_aphrophilus_NJ8700_uid59407		Neurospora crassa OR74A		Adineta vaga
Agrobacterium_H13_3_uid63403		Neurospora discreta FGSC 8579		Mnemiopsis leidyi
Agrobacterium_fabrum_C58_uid57865		Neurospora tetrasperma FGSC 2508
Agrobacterium_radiobacter_K84_uid58269		Paracoccidioides brasiliensis Pb01
Agrobacterium_vitis_S4_uid58249		Penicillium_chrysogenum_Wisconsin_54-1255 (can't get from orig)
Agromonas_oligotrophica_S58_uid192186		Penicillium_marneffei_ATCC_18224 (draft)
Akkermansia_muciniphila_ATCC_BAA_835_uid58985		Phaeosphaeria nodorum (Septoria nodorum)
Alcanivorax_borkumensis_SK2_uid58169		Phanerochaete chrysosporium RP78
Alcanivorax_dieselolei_B5_uid176364		Phycomyces blakesleeanus
Alicycliphilus_denitrificans_BC_uid49953		Pichia pastoris
Alicyclobacillus_acidocaldarius_DSM_446_uid59199		Pichia stipitis CBS 6054
Aliivibrio_salmonicida_LFI1238_uid59251		Pleurotus ostreatus
Alistipes_finegoldii_DSM_17242_uid168180		Podospora anserina DSM 980
Alistipes_shahii_WAL_8301_uid197175		Postia placenta (strain ATCC 44394 / Madison 698R) (Brown rot fungus)
Alkalilimnicola_ehrlichii_MLHE_1_uid58467		Puccinia graminis f. sp. tritici
Alkaliphilus_metalliredigens_QYMF_uid58171		Pyrenophora triticirepentis strain Pt1CBFP
Alkaliphilus_oremlandii_OhILAs_uid58495		Rhizopus oryzae RA 99880
Allochromatium_vinosum_DSM_180_uid46083		Saccharomyces bayanus MCYC 623
Alteromonas_SN2_uid67349		Saccharomyces castelli
Alteromonas_macleodii__Aegean_Sea_MED64__uid231689		Saccharomyces cerevisiae S288c
Aminobacterium_colombiense_DSM_12261_uid47083		Saccharomyces kluyveri NRRL Y12651
Ammonifex_degensii_KC4_uid41053		Saccharomyces kudriavzevii IFO 1802
Amphibacillus_xylanus_NBRC_15112_uid176453		Saccharomyces mikatae IFO 1815
Amycolatopsis_mediterranei_RB_uid216089		Saccharomyces paradoxus NRRL Y17217
Amycolatopsis_orientalis_HCCB10007_uid203791		Schizophyllum commune H48
Amycolicicoccus_subflavus_DQS3_9A1_uid67253		schizosaccharomyces cryophilus oy26
Anabaena_90_uid179383		Schizosaccharomyces japonicus (strain yFS275 / FY16936) (Fission yeast)
Anabaena_cylindrica_PCC_7122_uid183339		Schizosaccharomyces octosporus yFS286
Anabaena_variabilis_ATCC_29413_uid58043		Schizosaccharomyces pombe 972h
Anaerobaculum_mobile_DSM_13181_uid168323		Sclerotinia sclerotiorum (strain ATCC 18683 / 1980 / Ss1) (White mold)
Anaerococcus_prevotii_DSM_20548_uid59219		Serpula lacrymans S7.3
Anaerolinea_thermophila_UNI_1_uid62245		Spizellomyces punctatus
Anaeromyxobacter_Fw109_5_uid58755		Sporobolomyces roseus IAM 13481
Anaeromyxobacter_K_uid58953		Sporotrichum thermophile
Anaeromyxobacter_dehalogenans_2CP_1_uid58989		Stagonospora nodorum
Anaplasma_centrale_Israel_uid42155		Talaromyces stipitatus
Anaplasma_marginale_Dawn_uid226994		Thielavia terrestris
Anaplasma_phagocytophilum_Dog2_uid213225		Tremella mesenterica
Anoxybacillus_flavithermus_WK1_uid59135		Trichoderma atroviride IMI 202040
Aquifex_aeolicus_VF5_uid57765		Trichoderma reesei QM6a
Arcanobacterium_haemolyticum_DSM_20595_uid49489		Trichoderma virens Gv298
Archaeoglobus_fulgidus_DSM_4304_uid57717		trichophyton equinum CBS127.97
Archaeoglobus_profundus_DSM_5631_uid43493		Trichophyton rubrum
Archaeoglobus_sulfaticallidus_PM70_1_uid201033		Trichophyton tonsurans
Archaeoglobus_veneficus_SNP6_uid65269		Uncinocarpus reesii
Arcobacter_L_uid158135		Ustilago maydis 521
Arcobacter_butzleri_7h1h_uid200766		Vanderwaltozyma_polyspora_DSM_70294
Arcobacter_nitrofigilis_DSM_7299_uid49001		Verticillium alboatrum VaMs.102
Aromatoleum_aromaticum_EbN1_uid58231		Verticillium dahliae VdLs.17
Arthrobacter_FB24_uid58141		Yarrowia lipolytica CLIB122
Arthrobacter_Rue61a_uid174511		Zygosaccharomyces rouxii
Arthrobacter_arilaitensis_Re117_uid53509		Auricularia delicata SS-5
Arthrobacter_aurescens_TC1_uid58109		Botryobasidium botryosum
Arthrobacter_chlorophenolicus_A6_uid58969		Ceriporiopsis subvermispora
Arthrobacter_phenanthrenivorans_Sphe3_uid63629		Coniophora puteana
Arthrospira_platensis_NIES_39_uid197171		Dichomitus squalens
Aster_yellows_witches_broom_phytoplasma_AYWB_uid58297		Fomitiporia mediterranea
Asticcacaulis_excentricus_CB_48_uid55641		Ganoderma
Atopobium_parvulum_DSM_20469_uid59195		Hypholoma sublateritium
Azoarcus_BH72_uid61603		Jaapia argillacea
Azoarcus_KH32C_uid193704		Paxillus involutus
Azorhizobium_caulinodans_ORS_571_uid58905		Phanerochaete carnosa
Azospirillum_B510_uid46085		Phlebia brevispora
Azospirillum_brasilense_Sp245_uid162161		Phlebiopsis gigantea
Azospirillum_lipoferum_4B_uid82343		Punctularia strigosozonata
Azotobacter_vinelandii_CA6_uid198830		Rhodotorula graminis
Bacillus_1NLA3E_uid81841		Stereum hirsutum
Bacillus_JS_uid162189		Trametes versicolor
Bacillus_amyloliquefaciens_CC178_uid226115		Wallemia sebi
Bacillus_anthracis__Ames_Ancestor__uid58083		Acremonium alcalophilum
Bacillus_atrophaeus_1942_uid59887		Aspergillus aculeatus
Bacillus_cellulosilyticus_DSM_2522_uid43329		Baudoinia compniacensis
Bacillus_cereus_03BB102_uid59299		Blastocladiella emersonii
Bacillus_clausii_KSM_K16_uid58237		Candida caseinolytica
Bacillus_coagulans_2_6_uid68053		Candida tenuis
Bacillus_cytotoxicus_NVH_391_98_uid58317		Cochliobolus sativus
Bacillus_halodurans_C_125_uid57791		Dacryopinax sp.
Bacillus_infantis_NRRL_B_14911_uid222804		Dothistroma septosporum
Bacillus_licheniformis_9945A_uid207072		Fomitopsis pinicola
Bacillus_megaterium_DSM319_uid48371		Gloeophyllum trabeum
Bacillus_pseudofirmus_OF4_uid45847		Hansenula polymorpha
Bacillus_pumilus_SAFR_032_uid59017		Hysterium pulicare
Bacillus_selenitireducens_MLS10_uid49513		Leptosphaeria maculans
Bacillus_subtilis_168_uid57675		Lipomyces starkeyi
Bacillus_thuringiensis_Al_Hakam_uid58795		Pichia membranifaciens
Bacillus_toyonensis_BCT_7112_uid227218		Pneumocystis carinii
Bacillus_weihenstephanensis_KBAB4_uid58315		Pyrenophora teres
Bacteriovorax_marinus_SJ_uid82341		Rhystidhysteron rufulum
Bacteroides_CF50_uid222805		Septoria musiva
Bacteroides_fragilis_638R_uid84217		Septoria populicola
Bacteroides_helcogenes_P_36_108_uid62135		Setosphaeria turcica
Bacteroides_salanitronis_DSM_18170_uid63269		Spathaspora passalidarum
Bacteroides_thetaiotaomicron_VPI_5482_uid62913		Wickerhamomyces anomalus
Bacteroides_uniformis_uid13130		Wolﬁporia cocos
Bacteroides_vulgatus_ATCC_8482_uid58253
Bacteroides_xylanisolvens_XB1A_uid197168		Bjerkandera adusta
Bartonella_australis_Aust_NH1_uid189950
Bartonella_bacilliformis_KC583_uid58533
Bartonella_clarridgeiae_73_uid62131
Bartonella_grahamii_as4aup_uid59405
Bartonella_henselae_Houston_1_uid57745
Bartonella_quintana_RM_11_uid174512
Bartonella_tribocorum_CIP_105476_uid59129
Bartonella_vinsonii_berkhoffii_Winnie_uid189951
Baumannia_cicadellinicola_Hc__Homalodisca_coagulata__uid58111
Bdellovibrio_bacteriovorus_HD100_uid61595
Bdellovibrio_exovorus_JSS_uid194119
Beijerinckia_indica_ATCC_9039_uid59057
Belliella_baltica_DSM_15883_uid168182
Beutenbergia_cavernae_DSM_12333_uid59047
Bibersteinia_trehalosi_192_uid193709
Bifidobacterium_adolescentis_ATCC_15703_uid58559
Bifidobacterium_animalis_ATCC_25527_uid162513
Bifidobacterium_asteroides_PRL2011_uid176921
Bifidobacterium_bifidum_BGN4_uid167988
Bifidobacterium_breve_ACS_071_V_Sch8b_uid158863
Bifidobacterium_dentium_Bd1_uid43091
Bifidobacterium_longum_BBMN68_uid60163
Bifidobacterium_thermophilum_RBL67_uid193770
Blastococcus_saxobsidens_DD2_uid89391
Blattabacterium__Blaberus_giganteus__uid165873
Bordetella_avium_197N_uid61563
Bordetella_bronchiseptica_253_uid178913
Bordetella_parapertussis_12822_uid57615
Bordetella_pertussis_CS_uid158859
Bordetella_petrii_uid61631
Borrelia_afzelii_HLJ01_uid177930
Borrelia_bissettii_DN127_uid71231
Borrelia_burgdorferi_B31_uid57581
Borrelia_crocidurae_Achema_uid162335
Borrelia_duttonii_Ly_uid58791
Borrelia_garinii_BgVir_uid162165
Borrelia_hermsii_DAH_uid59225
Borrelia_miyamotoi_LB_2001_uid215233
Borrelia_recurrentis_A1_uid58793
Borrelia_turicatae_91E135_uid58311
Borrelia_valaisiana_VS116_uid54823
Brachybacterium_faecium_DSM_4810_uid58649
Brachyspira_hyodysenteriae_WA1_uid59291
Brachyspira_intermedia_PWS_A_uid158369
Brachyspira_murdochii_DSM_12563_uid48819
Brachyspira_pilosicoli_95_1000_uid50609
Bradyrhizobium_BTAi1_uid58505
Bradyrhizobium_ORS_278_uid58941
Bradyrhizobium_S23321_uid158167
Bradyrhizobium_japonicum_USDA_110_uid57599
Brevibacillus_brevis_NBRC_100599_uid59175
Brevundimonas_subvibrioides_ATCC_15264_uid42117
Brucella_abortus_A13334_uid83615
Brucella_canis_ATCC_23365_uid59009
Brucella_ceti_TE10759_12_uid229880
Brucella_melitensis_ATCC_23457_uid59241
Brucella_microti_CCM_4915_uid59319
Brucella_ovis_ATCC_25840_uid58113
Brucella_pinnipedialis_B2_94_uid71131
Brucella_suis_1330_uid159871
Buchnera_aphidicola_5A__Acyrthosiphon_pisum__uid59285
Burkholderia_383_uid58073
Burkholderia_CCGE1001_uid42975
Burkholderia_CCGE1002_uid42523
Burkholderia_CCGE1003_uid46253
Burkholderia_KJ006_uid165871
Burkholderia_RPE64_uid205541
Burkholderia_YI23_uid81081
Burkholderia_ambifaria_AMMD_uid58303
Burkholderia_cenocepacia_AU_1054_uid58371
Burkholderia_cepacia_GG4_uid173858
Burkholderia_gladioli_BSR3_uid66301
Burkholderia_glumae_BGR1_uid59397
Burkholderia_mallei_ATCC_23344_uid57725
Burkholderia_multivorans_ATCC_17616_uid58697
Burkholderia_phenoliruptrix_BR3459a_uid176370
Burkholderia_phymatum_STM815_uid58699
Burkholderia_phytofirmans_PsJN_uid58729
Burkholderia_pseudomallei_1026b_uid162511
Burkholderia_rhizoxinica_HKI_454_uid60487
Burkholderia_thailandensis_E264_uid58081
Burkholderia_vietnamiensis_G4_uid58075
Burkholderia_xenovorans_LB400_uid57823
Butyrivibrio_fibrisolvens_uid197155
Butyrivibrio_proteoclasticus_B316_uid51489
Caldicellulosiruptor_bescii_DSM_6725_uid59201
Caldicellulosiruptor_hydrothermalis_108_uid60157
Caldicellulosiruptor_kristjanssonii_177R1B_uid60393
Caldicellulosiruptor_kronotskyensis_2002_uid60491
Caldicellulosiruptor_lactoaceticus_6A_uid60575
Caldicellulosiruptor_obsidiansis_OB47_uid51501
Caldicellulosiruptor_owensensis_OL_uid60165
Caldicellulosiruptor_saccharolyticus_DSM_8903_uid58289
Caldilinea_aerophila_DSM_14535___NBRC_104270_uid158165
Caldisericum_exile_AZM16c01_uid158173
Caldisphaera_lagunensis_DSM_15908_uid183486
Calditerrivibrio_nitroreducens_DSM_19672_uid60821
Caldivirga_maquilingensis_IC_167_uid58711
Calothrix_PCC_6303_uid183109
Campylobacter_03_427_uid226993
Campylobacter_coli_15_537360_uid226113
Campylobacter_concisus_13826_uid58667
Campylobacter_curvus_525_92_uid58669
Campylobacter_fetus_82_40_uid58545
Campylobacter_hominis_ATCC_BAA_381_uid58981
Campylobacter_jejuni_00_2425_uid219359
Campylobacter_lari_RM2100_uid58115
Candidatus_Accumulibacter_phosphatis_clade_IIA_UW_1_uid59207
Candidatus_Amoebophilus_asiaticus_5a2_uid58963
Candidatus_Arthromitus_SFB_mouse_Japan_uid71379
Candidatus_Azobacteroides_pseudotrichonymphae_genomovar__CFP2_uid59163
Candidatus_Blochmannia_chromaiodes_640_uid185308
Candidatus_Caldiarchaeum_subterraneum_uid227223
Candidatus_Carsonella_ruddii_CE_isolate_Thao2000_uid172732
Candidatus_Chloracidobacterium_thermophilum_B_uid73587
Candidatus_Cloacamonas_acidaminovorans_Evry_uid62959
Candidatus_Desulforudis_audaxviator_MP104C_uid59067
Candidatus_Hamiltonella_defensa_5AT__Acyrthosiphon_pisum__uid59289
Candidatus_Hodgkinia_cicadicola_Dsem_uid59311
Candidatus_Kinetoplastibacterium_blastocrithidii__ex_Strigomonas_culicis__uid183629
Candidatus_Korarchaeum_cryptofilum_OPF8_uid58601
Candidatus_Koribacter_versatilis_Ellin345_uid58479
Candidatus_Liberibacter_americanus_Sao_Paulo_uid227424
Candidatus_Methylomirabilis_oxyfera_uid161981
Candidatus_Midichloria_mitochondrii_IricVA_uid68687
Candidatus_Moranella_endobia_PCIT_uid68739
Candidatus_Mycoplasma_haemolamae_Purdue_uid171259
Candidatus_Nasuia_deltocephalinicola_NAS_ALF_uid214084
Candidatus_Nitrosopumilus_AR2_uid176130
Candidatus_Nitrososphaera_gargensis_Ga9_2_uid176707
Candidatus_Nitrospira_defluvii_uid51175
Candidatus_Pelagibacter_IMCC9063_uid66305
Candidatus_Phytoplasma_australiense_uid61641
Candidatus_Portiera_aleyrodidarum_BT_B_uid173859
Candidatus_Protochlamydia_amoebophila_UWE25_uid58079
Candidatus_Puniceispirillum_marinum_IMCC1322_uid47081
Candidatus_Rickettsia_amblyommii_GAT_30V_uid156845
Candidatus_Riesia_pediculicola_USDA_uid46841
Candidatus_Ruthia_magnifica_Cm__Calyptogena_magnifica__uid58645
Candidatus_Saccharibacteria_bacterium_RAAC3_TM7_1_uid230715
Candidatus_Saccharobacterium_alaburgensis_uid203361
Candidatus_Solibacter_usitatus_Ellin6076_uid58139
Candidatus_Sulcia_muelleri_CARI_uid52535
Candidatus_Tremblaya_phenacola_PAVE_uid209173
Candidatus_Uzinura_diaspidicola_ASNER_uid186740
Candidatus_Vesicomyosocius_okutanii_HA_uid59427
Candidatus_Zinderia_insecticola_CARI_uid52459
Capnocytophaga_canimorsus_Cc5_uid70727
Capnocytophaga_ochracea_DSM_7271_uid59197
Carboxydothermus_hydrogenoformans_Z_2901_uid57821
Cardinium_endosymbiont_cEper1_of_Encarsia_pergandiella_uid175524
Carnobacterium_17_4_uid65789
Carnobacterium_WN1359_uid225603
Carnobacterium_maltaromaticum_LMA28_uid179370
Catenulispora_acidiphila_DSM_44928_uid59077
Caulobacter_K31_uid58551
Caulobacter_crescentus_CB15_uid57891
Caulobacter_segnis_ATCC_21756_uid41709
Cellulomonas_fimi_ATCC_484_uid66779
Cellulomonas_flavigena_DSM_20109_uid48821
Cellulophaga_algicola_DSM_14237_uid62159
Cellulophaga_lytica_DSM_7489_uid63401
Cellvibrio_japonicus_Ueda107_uid59139
Cenarchaeum_symbiosum_A_uid61411
Chamaesiphon_minutus_PCC_6605_uid183005
Chelativorans_BNC1_uid58069
Chitinophaga_pinensis_DSM_2588_uid59113
Chlamydia_muridarum_Nigg_uid57785
Chlamydia_pecorum_P787_uid221292
Chlamydia_psittaci_01DC12_uid179070
Chlamydia_trachomatis_434_Bu_uid61633
Chlamydophila_abortus_S26_3_uid57963
Chlamydophila_caviae_GPIC_uid57783
Chlamydophila_felis_Fe_C_56_uid57971
Chlamydophila_pecorum_E58_uid66295
Chlamydophila_pneumoniae_AR39_uid57809
Chlamydophila_psittaci_01DC11_uid159527
Chlorobaculum_parvum_NCIB_8327_uid59185
Chlorobium_chlorochromatii_CaD3_uid58375
Chlorobium_limicola_DSM_245_uid58127
Chlorobium_luteolum_DSM_273_uid58175
Chlorobium_phaeobacteroides_BS1_uid58131
Chlorobium_phaeovibrioides_DSM_265_uid58129
Chlorobium_tepidum_TLS_uid57897
Chloroflexus_Y_400_fl_uid59085
Chloroflexus_aggregans_DSM_9485_uid58621
Chloroflexus_aurantiacus_J_10_fl_uid57657
Chloroherpeton_thalassium_ATCC_35110_uid59187
Chromobacterium_violaceum_ATCC_12472_uid58001
Chromohalobacter_salexigens_DSM_3043_uid62921
Chroococcidiopsis_thermalis_PCC_7203_uid183002
Chthonomonas_calidirosea_T49_uid208678
Citrobacter_koseri_ATCC_BAA_895_uid58143
Citrobacter_rodentium_ICC168_uid43089
Clavibacter_michiganensis_NCPPB_382_uid61625
Clostridiales_genomosp__BVAB3_UPII9_5_uid46219
Clostridium_BNL1100_uid84307
Clostridium_SY8519_uid68705
Clostridium_acetobutylicum_ATCC_824_uid57677
Clostridium_acidurici_9a_uid176126
Clostridium_autoethanogenum_DSM_10061_uid225029
Clostridium_beijerinckii_NCIMB_8052_uid58137
Clostridium_botulinum_A2_Kyoto_uid59229
Clostridium_cellulolyticum_H10_uid58709
Clostridium_cellulovorans_743B_uid51503
Clostridium_cf__saccharolyticum_K10_uid197201
Clostridium_clariflavum_DSM_19732_uid82345
Clostridium_difficile_630_uid57679
Clostridium_kluyveri_DSM_555_uid58885
Clostridium_lentocellum_DSM_5427_uid49117
Clostridium_ljungdahlii_DSM_13528_uid50583
Clostridium_novyi_NT_uid58643
Clostridium_pasteurianum_BC1_uid201478
Clostridium_perfringens_13_uid57681
Clostridium_phytofermentans_ISDg_uid58519
Clostridium_saccharobutylicum_DSM_13864_uid223284
Clostridium_saccharolyticum_WM1_uid51419
Clostridium_saccharoperbutylacetonicum_ATCC_27021_uid189747
Clostridium_stercorarium_DSM_8532_uid186819
Clostridium_tetani_12124569_uid227214
Clostridium_thermocellum_ATCC_27405_uid57917
Collimonas_fungivorans_Ter331_uid70793
Colwellia_psychrerythraea_34H_uid57855
Comamonadaceae_bacterium_CR_uid223378
Comamonas_testosteroni_CNB_2_uid62961
Conexibacter_woesei_DSM_14684_uid43467
Coprococcus_ART55_1_uid197176
Coprococcus_catus_GD_7_uid197174
Coprothermobacter_proteolyticus_DSM_5265_uid59253
Coraliomargarita_akajimensis_DSM_45221_uid47079
Corallococcus_coralloides_DSM_2259_uid157997
Coriobacterium_glomerans_PW2_uid65787
Corynebacterium_argentoratense_DSM_44202_uid217419
Corynebacterium_aurimucosum_ATCC_700975_uid59409
Corynebacterium_callunae_DSM_20147_uid193714
Corynebacterium_diphtheriae_241_uid83607
Corynebacterium_efficiens_YS_314_uid62905
Corynebacterium_glutamicum_ATCC_13032_uid193708
Corynebacterium_halotolerans_YIM_70093___DSM_44683_uid189953
Corynebacterium_jeikeium_K411_uid58399
Corynebacterium_kroppenstedtii_DSM_44385_uid59411
Corynebacterium_maris_DSM_45190_uid214081
Corynebacterium_pseudotuberculosis_1002_uid159677
Corynebacterium_resistens_DSM_45100_uid50555
Corynebacterium_terpenotabidum_Y_11_uid210639
Corynebacterium_ulcerans_0102_uid169879
Corynebacterium_urealyticum_DSM_7109_uid61639
Corynebacterium_variabile_DSM_44702_uid62003
Coxiella_burnetii_CbuG_Q212_uid58893
Crinalium_epipsammum_PCC_9333_uid183113
Croceibacter_atlanticus_HTCC2559_uid49661
Cronobacter_sakazakii_45402_uid231516
Cronobacter_turicensis_z3032_uid40821
Cryptobacterium_curtum_DSM_15641_uid59041
Cupriavidus_metallidurans_CH34_uid57815
Cupriavidus_necator_N_1_uid68689
Cupriavidus_taiwanensis_LMG_19424_uid61615
Cyanobacterium_aponinum_PCC_10605_uid183340
Cyanobacterium_stanieri_PCC_7202_uid183337
Cyanobium_gracile_PCC_6307_uid182931
Cyanothece_ATCC_51142_uid59013
Cyanothece_PCC_7424_uid59025
Cyclobacterium_marinum_DSM_745_uid71485
Cycloclasticus_P1_uid176368
Cycloclasticus_zancles_7_ME_uid214092
Cylindrospermum_stagnale_PCC_7417_uid183111
Cytophaga_hutchinsonii_ATCC_33406_uid57651
Dactylococcopsis_salina_PCC_8305_uid183341
Dechloromonas_aromatica_RCB_uid58025
Dechlorosoma_suillum_PS_uid81439
Deferribacter_desulfuricans_SSM1_uid46653
Dehalobacter_11DCA_uid177715
Dehalobacter_CF_uid177714
Dehalococcoides_BAV1_uid58477
Dehalococcoides_CBDB1_uid58413
Dehalococcoides_GT_uid42115
Dehalococcoides_VS_uid42393
Dehalococcoides_ethenogenes_195_uid57763
Dehalococcoides_mccartyi_BTF08_uid190183
Dehalogenimonas_lykanthroporepellens_BL_DC_9_uid48131
Deinococcus_deserti_VCD115_uid58615
Deinococcus_geothermalis_DSM_11300_uid58275
Deinococcus_gobiensis_I_0_uid162509
Deinococcus_maricopensis_DSM_21211_uid62225
Deinococcus_peraridilitoris_DSM_19664_uid183485
Deinococcus_proteolyticus_MRP_uid63399
Deinococcus_radiodurans_R1_uid57665
Delftia_Cs1_4_uid67319
Delftia_acidovorans_SPH_1_uid58703
Denitrovibrio_acetiphilus_DSM_12809_uid46657
Desulfarculus_baarsii_DSM_2075_uid51371
Desulfatibacillum_alkenivorans_AK_01_uid58913
Desulfitobacterium_dehalogenans_ATCC_51507_uid82553
Desulfitobacterium_dichloroeliminans_LMG_P_21439_uid82555
Desulfitobacterium_hafniense_DCB_2_uid57749
Desulfobacca_acetoxidans_DSM_11109_uid65785
Desulfobacterium_autotrophicum_HRM2_uid59061
Desulfobacula_toluolica_Tol2_uid175777
Desulfobulbus_propionicus_DSM_2032_uid62265
Desulfocapsa_sulfexigens_DSM_10523_uid189952
Desulfococcus_oleovorans_Hxd3_uid58777
Desulfohalobium_retbaense_DSM_5692_uid59183
Desulfomicrobium_baculatum_DSM_4028_uid59217
Desulfomonile_tiedjei_DSM_6799_uid168320
Desulfosporosinus_acidiphilus_SJ4_uid156759
Desulfosporosinus_meridiei_DSM_13257_uid75097
Desulfosporosinus_orientis_DSM_765_uid82939
Desulfotalea_psychrophila_LSv54_uid58153
Desulfotomaculum_acetoxidans_DSM_771_uid59109
Desulfotomaculum_carboxydivorans_CO_1_SRB_uid67317
Desulfotomaculum_gibsoniae_DSM_7213_uid76945
Desulfotomaculum_kuznetsovii_DSM_6115_uid67357
Desulfotomaculum_reducens_MI_1_uid58277
Desulfotomaculum_ruminis_DSM_2154_uid67507
Desulfovibrio_aespoeensis_Aspo_2_uid42613
Desulfovibrio_africanus_Walvis_Bay_uid66847
Desulfovibrio_alaskensis_G20_uid57941
Desulfovibrio_desulfuricans_ATCC_27774_uid59213
Desulfovibrio_gigas_DSM_1382_uid221293
Desulfovibrio_hydrothermalis_AM13___DSM_14728_uid184831
Desulfovibrio_magneticus_RS_1_uid59309
Desulfovibrio_piezophilus_C1TLV30_uid190704
Desulfovibrio_salexigens_DSM_2638_uid59223
Desulfovibrio_vulgaris__Miyazaki_F__uid59089
Desulfurispirillum_indicum_S5_uid45897
Desulfurivibrio_alkaliphilus_AHT2_uid49487
Desulfurobacterium_thermolithotrophum_DSM_11699_uid63405
Desulfurococcus_fermentans_DSM_16532_uid75119
Desulfurococcus_kamchatkensis_1221n_uid59133
Desulfurococcus_mucosus_DSM_2162_uid62227
Dichelobacter_nodosus_VCS1703A_uid57643
Dickeya_dadantii_3937_uid52537
Dickeya_zeae_Ech1591_uid59297
Dictyoglomus_thermophilum_H_6_12_uid59439
Dictyoglomus_turgidum_DSM_6724_uid59177
Dinoroseobacter_shibae_DFL_12_uid58707
Dyadobacter_fermentans_DSM_18053_uid59049
Echinicola_vietnamensis_DSM_17526_uid184076
Ectothiorhodospiraceae_bacterium_M19_40_uid199898
Edwardsiella_ictaluri_93_146_uid59403
Edwardsiella_tarda_C07_087_uid193773
Eggerthella_YY7918_uid68707
Eggerthella_lenta_DSM_2243_uid59079
Ehrlichia_canis_Jake_uid58071
Ehrlichia_chaffeensis_Arkansas_uid57933
Ehrlichia_muris_AS145_uid232250
Ehrlichia_ruminantium_Gardel_uid58245
Elusimicrobium_minutum_Pei191_uid58949
Emticicia_oligotrophica_DSM_17448_uid177079
Enterobacter_638_uid58727
Enterobacter_R4_368_uid208672
Enterobacter_aerogenes_EA1509E_uid187411
Enterobacter_asburiae_LF7a_uid72793
Enterobacter_cloacae_ATCC_13047_uid48363
Enterobacteriaceae_bacterium_FGI_57_uid185181
Enterococcus_7L76_uid197170
Enterococcus_casseliflavus_EC20_uid55693
Enterococcus_faecalis_62_uid159663
Enterococcus_faecium_Aus0004_uid87025
Enterococcus_hirae_ATCC_9790_uid70619
Enterococcus_mundtii_QU_25_uid229420
Erwinia_Ejp617_uid159955
Erwinia_amylovora_ATCC_49946_uid46943
Erwinia_billingiae_Eb661_uid50547
Erwinia_pyrifoliae_DSM_12163_uid159693
Erwinia_tasmaniensis_Et1_99_uid59029
Erysipelothrix_rhusiopathiae_Fujisawa_uid68021
Erythrobacter_litoralis_HTCC2594_uid58299
Escherichia_blattae_DSM_4481_uid165043
Escherichia_coli_042_uid161985
Escherichia_fergusonii_ATCC_35469_uid59375
Ethanoligenens_harbinense_YUAN_3_uid46255
Eubacterium_cylindroides_T2_87_uid197177
Eubacterium_eligens_ATCC_27750_uid59171
Eubacterium_limosum_KIST612_uid59777
Eubacterium_rectale_ATCC_33656_uid59169
Eubacterium_siraeum_uid197160
Exiguobacterium_AT1b_uid59093
Exiguobacterium_MH3_uid227425
Exiguobacterium_antarcticum_B7_uid176125
Exiguobacterium_sibiricum_255_15_uid58053
Faecalibacterium_prausnitzii_L2_6_uid197183
Ferrimonas_balearica_DSM_9799_uid53371
Ferroglobus_placidus_DSM_10642_uid40863
Ferroplasma_acidarmanus_fer1_uid54095
Fervidicoccus_fontis_Kam940_uid162201
Fervidobacterium_nodosum_Rt17_B1_uid58625
Fervidobacterium_pennivorans_DSM_9078_uid78143
Fibrella_aestuarina_uid178352
Fibrobacter_succinogenes_S85_uid161919
Filifactor_alocis_ATCC_35896_uid46625
Finegoldia_magna_ATCC_29328_uid58867
Flavobacteriaceae_bacterium_3519_10_uid59413
Flavobacteriales_bacterium_HTCC2170_uid51877
Flavobacterium_branchiophilum_FL_15_uid73421
Flavobacterium_columnare_ATCC_49512_uid80731
Flavobacterium_indicum_GPTSA100_9_uid157999
Flavobacterium_johnsoniae_UW101_uid58493
Flavobacterium_psychrophilum_JIP02_86_uid61627
Flexibacter_litoralis_DSM_6794_uid168257
Flexistipes_sinusarabici_DSM_4947_uid68147
Fluviicola_taffensis_DSM_16823_uid65271
Francisella_TX077308_uid68321
Francisella_cf__novicida_3523_uid162107
Francisella_noatunensis_orientalis_LADL_07_285A_uid231515
Francisella_novicida_U112_uid58499
Francisella_philomiragia_ATCC_25017_uid59105
Francisella_tularensis_FSC198_uid58693
Frankia_CcI3_uid58397
Frankia_EAN1pec_uid58367
Frankia_EuI1c_uid42615
Frankia_alni_ACN14a_uid58695
Frankia_symbiont_of_Datisca_glomerata_uid46257
Frateuria_aurantia_DSM_6220_uid81775
Fusobacterium_3_1_36A2_uid55995
Fusobacterium_4_8_uid205051
Fusobacterium_nucleatum_ATCC_25586_uid57885
Gallibacterium_anatis_UMN179_uid66567
Gallionella_capsiferriformans_ES_2_uid51505
Gardnerella_vaginalis_409_05_uid43211
Geitlerinema_PCC_7407_uid183007
Gemmatimonas_aurantiaca_T_27_uid58813
Geobacillus_C56_T3_uid49467
Geobacillus_HH01_uid188479
Geobacillus_JF8_uid215234
Geobacillus_WCH70_uid59045
Geobacillus_Y412MC52_uid55381
Geobacillus_Y412MC61_uid41171
Geobacillus_kaustophilus_HTA426_uid58227
Geobacillus_thermodenitrificans_NG80_2_uid58829
Geobacillus_thermoglucosidasius_C56_YS93_uid48129
Geobacillus_thermoleovorans_CCB_US3_UF5_uid82949
Geobacter_FRC_32_uid58543
Geobacter_M18_uid55771
Geobacter_M21_uid59037
Geobacter_bemidjiensis_Bem_uid58749
Geobacter_lovleyi_SZ_uid58713
Geobacter_metallireducens_GS_15_uid57731
Geobacter_sulfurreducens_KN400_uid161977
Geobacter_uraniireducens_Rf4_uid58475
Geodermatophilus_obscurus_DSM_43160_uid43725
Glaciecola_4H_3_7_YE_5_uid66595
Glaciecola_nitratireducens_FR1064_uid73759
Glaciecola_psychrophila_170_uid193711
Gloeobacter_JS_uid225602
Gloeobacter_violaceus_PCC_7421_uid58011
Gloeocapsa_PCC_7428_uid183112
Gluconacetobacter_diazotrophicus_PAl_5_uid59075
Gluconacetobacter_xylinus_NBRC_3288_uid46523
Gluconobacter_oxydans_621H_uid58239
Gordonia_KTR9_uid174812
Gordonia_bronchialis_DSM_43247_uid41403
Gordonia_polyisoprenivorans_VH2_uid86651
Gordonibacter_pamelaeae_7_10_1_b_uid197167
Gramella_forsetii_KT0803_uid58881
Granulibacter_bethesdensis_CGDNIH1_uid58661
Granulicella_mallensis_MP5ACTX8_uid49957
Haemophilus_ducreyi_35000HP_uid57625
Haemophilus_influenzae_10810_uid86647
Haemophilus_parainfluenzae_T3T1_uid72801
Haemophilus_parasuis_SH0165_uid59273
Haemophilus_somnus_129PT_uid57929
Hahella_chejuensis_KCTC_2396_uid58483
Halalkalicoccus_jeotgali_B3_uid50305
Halanaerobium_hydrogeniformans_uid60191
Halanaerobium_praevalens_DSM_2228_uid161959
Haliangium_ochraceum_DSM_14365_uid41425
Haliscomenobacter_hydrossis_DSM_1100_uid66777
Haloarcula_hispanica_ATCC_33960_uid72475
Haloarcula_marismortui_ATCC_43049_uid57719
Halobacillus_halophilus_DSM_2266_uid162033
Halobacterium_NRC_1_uid57769
Halobacterium_salinarum_R1_uid61571
Halobacteroides_halobius_DSM_5150_uid184862
Haloferax_mediterranei_ATCC_33500_uid167315
Haloferax_volcanii_DS2_uid46845
Halogeometricum_borinquense_DSM_11551_uid54919
Halomicrobium_mukohataei_DSM_12286_uid59107
Halomonas_elongata_DSM_2581_uid52781
Halopiger_xanaduensis_SH_6_uid68105
Haloquadratum_walsbyi_C23_uid162019
Halorhabdus_tiamatea_SARL4B_uid214082
Halorhabdus_utahensis_DSM_12940_uid59189
Halorhodospira_halophila_SL1_uid58473
Halorubrum_lacusprofundi_ATCC_49239_uid58807
Haloterrigena_turkmenica_DSM_5511_uid43501
Halothece_PCC_7418_uid183338
Halothermothrix_orenii_H_168_uid58585
Halothiobacillus_neapolitanus_c2_uid41317
Halovivax_ruber_XH_70_uid184819
Halyomorpha_halys_symbiont_uid222821
Helicobacter_acinonychis_Sheeba_uid58685
Helicobacter_bizzozeronii_CIII_1_uid68141
Helicobacter_cetorum_MIT_00_7128_uid162217
Helicobacter_cinaedi_ATCC_BAA_847_uid193765
Helicobacter_felis_ATCC_49179_uid61409
Helicobacter_heilmannii_ASB1_4_uid182935
Helicobacter_hepaticus_ATCC_51449_uid57737
Helicobacter_mustelae_12198_uid46647
Helicobacter_pylori_2017_uid161151
Heliobacterium_modesticaldum_Ice1_uid58279
Herbaspirillum_seropedicae_SmR1_uid50427
Herminiimonas_arsenicoxydans_uid58291
Herpetosiphon_aurantiacus_DSM_785_uid58599
Hippea_maritima_DSM_10411_uid65267
Hirschia_baltica_ATCC_49814_uid59365
Hydrogenobacter_thermophilus_TK_6_uid159875
Hydrogenobaculum_HO_uid190882
Hydrogenobaculum_SN_uid46251
Hydrogenobaculum_Y04AAS1_uid58857
Hyperthermus_butylicus_DSM_5456_uid57755
Hyphomicrobium_MC1_uid68453
Hyphomicrobium_denitrificans_1NES1_uid179904
Hyphomicrobium_nitrativorans_NL23_uid230615
Hyphomonas_neptunium_ATCC_15444_uid58433
Idiomarina_loihiensis_GSL_199_uid205256
Ignavibacterium_album_JCM_16511_uid162097
Ignicoccus_hospitalis_KIN4_I_uid58365
Ignisphaera_aggregans_DSM_17230_uid51875
Ilyobacter_polytropus_DSM_2926_uid59769
Intrasporangium_calvum_DSM_43043_uid61729
Isoptericola_variabilis_225_uid67501
Isosphaera_pallida_ATCC_43644_uid62207
Jannaschia_CCS1_uid58147
Janthinobacterium_Marseille_uid58603
Jonesia_denitrificans_DSM_20603_uid59053
Kangiella_koreensis_DSM_16069_uid59209
Ketogulonicigenium_vulgare_WSH_001_uid161161
Kineococcus_radiotolerans_SRS30216_uid58067
Kitasatospora_setae_KM_6054_uid77027
Klebsiella_oxytoca_E718_uid170256
Klebsiella_pneumoniae_1084_uid174151
Klebsiella_variicola_At_22_uid42113
Kocuria_rhizophila_DC2201_uid59099
Kosmotoga_olearia_TBF_19_5_1_uid59205
Kribbella_flavida_DSM_17836_uid43465
Krokinobacter_4H_3_7_5_uid66593
Kyrpidia_tusciae_DSM_2912_uid48361
Kytococcus_sedentarius_DSM_20547_uid59071
Lacinutrix_5H_3_7_4_uid68067
Lactobacillus_acidophilus_30SC_uid63605
Lactobacillus_amylovorus_GRL1118_uid160233
Lactobacillus_brevis_ATCC_367_uid57989
Lactobacillus_buchneri_NRRL_B_30929_uid66205
Lactobacillus_casei_ATCC_334_uid57985
Lactobacillus_crispatus_ST1_uid48359
Lactobacillus_delbrueckii_bulgaricus_2038_uid161929
Lactobacillus_fermentum_CECT_5716_uid162003
Lactobacillus_gasseri_ATCC_33323_uid57687
Lactobacillus_helveticus_CNRZ32_uid212302
Lactobacillus_johnsonii_DPC_6026_uid162057
Lactobacillus_kefiranofaciens_ZW3_uid67985
Lactobacillus_paracasei_8700_2_uid55295
Lactobacillus_plantarum_16_uid209042
Lactobacillus_reuteri_DSM_20016_uid58471
Lactobacillus_rhamnosus_ATCC_8530_uid162169
Lactobacillus_ruminis_ATCC_27782_uid73417
Lactobacillus_sakei_23K_uid58281
Lactobacillus_salivarius_CECT_5713_uid162005
Lactobacillus_sanfranciscensis_TMW_1_1304_uid72937
Lactococcus_garvieae_ATCC_49156_uid73413
Lactococcus_lactis_cremoris_A76_uid160937
Laribacter_hongkongensis_HLHK9_uid59265
Lawsonia_intracellularis_N343_uid186598
Leadbetterella_byssophila_DSM_17132_uid60161
Legionella_longbeachae_NSW150_uid46099
Legionella_pneumophila_2300_99_Alcoy_uid48801
Leifsonia_xyli_CTCB07_uid57759
Leisingera_methylohalidivorans_DSM_14336_uid232356
Leptolyngbya_PCC_7376_uid182928
Leptospira_biflexa_serovar_Patoc__Patoc_1__Ames__uid58511
Leptospira_borgpetersenii_serovar_Hardjo_bovis_JB197_uid58509
Leptospira_interrogans_serovar_Copenhageni_Fiocruz_L1_130_uid58065
Leptospirillum_ferriphilum_ML_04_uid175904
Leptospirillum_ferrooxidans_C2_3_uid158171
Leptothrix_cholodnii_SP_6_uid58971
Leptotrichia_buccalis_C_1013_b_uid59211
Leuconostoc_C2_uid68743
Leuconostoc_carnosum_JB16_uid176371
Leuconostoc_citreum_KM20_uid58481
Leuconostoc_gasicomitatum_LMG_18811_uid50385
Leuconostoc_gelidum_JB7_uid175682
Leuconostoc_kimchii_IMSNU_11154_uid48589
Leuconostoc_mesenteroides_ATCC_8293_uid57919
Listeria_innocua_Clip11262_uid61567
Listeria_ivanovii_PAM_55_uid73473
Listeria_monocytogenes_07PF0776_uid162185
Listeria_seeligeri_serovar_1_2b_SLCC3954_uid46215
Listeria_welshimeri_serovar_6b_SLCC5334_uid61605
Listonella_anguillarum_M3_uid217771
Lysinibacillus_sphaericus_C3_41_uid58945
Macrococcus_caseolyticus_JCSC5402_uid59003
Magnetococcus_MC_1_uid57833
Magnetospirillum_gryphiswaldense_MSR_1_uid232249
Magnetospirillum_magneticum_AMB_1_uid58527
Mahella_australiensis_50_1_BON_uid66917
Mannheimia_haemolytica_D153_uid212303
Mannheimia_succiniciproducens_MBEL55E_uid58197
Maricaulis_maris_MCS10_uid58689
Marinithermus_hydrothermalis_DSM_14884_uid65783
Marinitoga_piezophila_KA3_uid81629
Marinobacter_BSs20148_uid171995
Marinobacter_adhaerens_HP15_uid162009
Marinobacter_aquaeolei_VT8_uid59419
Marinobacter_hydrocarbonoclasticus_ATCC_49840_uid162203
Marinomonas_MWYL1_uid58715
Marinomonas_mediterranea_MMB_1_uid64753
Marinomonas_posidonica_IVIA_Po_181_uid67323
Marivirga_tractuosa_DSM_4126_uid60837
Megamonas_hypermegale_uid197163
Megasphaera_elsdenii_DSM_20460_uid71135
Meiothermus_ruber_DSM_1279_uid198526
Meiothermus_silvanus_DSM_9946_uid49485
Melioribacter_roseus_P3M_uid170941
Melissococcus_plutonius_ATCC_35311_uid66803
Mesoplasma_florum_L1_uid58055
Mesorhizobium_australicum_WSM2073_uid75101
Mesorhizobium_ciceri_biovar_biserrulae_WSM1271_uid62101
Mesorhizobium_loti_MAFF303099_uid57601
Mesorhizobium_opportunistum_WSM2075_uid40861
Mesotoga_prima_MesG1_Ag_4_2_uid52599
Metallosphaera_cuprina_Ar_4_uid66329
Metallosphaera_sedula_DSM_5348_uid58717
Methanobacterium_AL_21_uid63623
Methanobacterium_MB1_uid231690
Methanobacterium_SWAN_1_uid67359
Methanobrevibacter_AbM4_uid206516
Methanobrevibacter_ruminantium_M1_uid45857
Methanobrevibacter_smithii_ATCC_35061_uid58827
Methanocaldococcus_FS406_22_uid42499
Methanocaldococcus_fervens_AG86_uid59347
Methanocaldococcus_infernus_ME_uid48803
Methanocaldococcus_jannaschii_DSM_2661_uid57713
Methanocaldococcus_vulcanius_M7_uid41131
Methanocella_arvoryzae_MRE50_uid61623
Methanocella_conradii_HZ254_uid157911
Methanocella_paludicola_SANAE_uid42887
Methanococcoides_burtonii_DSM_6242_uid58023
Methanococcus_aeolicus_Nankai_3_uid58823
Methanococcus_maripaludis_C5_uid58741
Methanococcus_vannielii_SB_uid58767
Methanococcus_voltae_A3_uid49529
Methanocorpusculum_labreanum_Z_uid58785
Methanoculleus_bourgensis_MS2_uid171377
Methanoculleus_marisnigri_JR1_uid58561
Methanohalobium_evestigatum_Z_7303_uid49857
Methanohalophilus_mahii_DSM_5219_uid47313
Methanolobus_psychrophilus_R15_uid177925
Methanomassiliicoccus_Mx1_Issoire_uid207287
Methanomethylovorans_hollandica_DSM_15978_uid184864
Methanoplanus_petrolearius_DSM_11571_uid52695
Methanopyrus_kandleri_AV19_uid57883
Methanoregula_boonei_6A8_uid58815
Methanoregula_formicicum_SMSP_uid184406
Methanosaeta_concilii_GP6_uid66207
Methanosaeta_harundinacea_6Ac_uid81199
Methanosaeta_thermophila_PT_uid58469
Methanosalsum_zhilinae_DSM_4017_uid68249
Methanosarcina_acetivorans_C2A_uid57879
Methanosarcina_barkeri_Fusaro_uid57715
Methanosarcina_mazei_Go1_uid57893
Methanosphaera_stadtmanae_DSM_3091_uid58407
Methanosphaerula_palustris_E1_9c_uid59193
Methanospirillum_hungatei_JF_1_uid58181
Methanothermobacter_marburgensis_Marburg_uid51637
Methanothermobacter_thermautotrophicus_Delta_H_uid57877
Methanothermococcus_okinawensis_IH1_uid51535
Methanothermus_fervidus_DSM_2088_uid60167
Methanotorris_igneus_Kol_5_uid67321
Methylacidiphilum_infernorum_V4_uid59161
Methylibium_petroleiphilum_PM1_uid58085
Methylobacillus_flagellatus_KT_uid58049
Methylobacterium_4_46_uid58843
Methylobacterium_chloromethanicum_CM4_uid58933
Methylobacterium_extorquens_AM1_uid57605
Methylobacterium_nodulans_ORS_2060_uid59023
Methylobacterium_populi_BJ001_uid58937
Methylobacterium_radiotolerans_JCM_2831_uid58845
Methylocella_silvestris_BL2_uid59433
Methylococcus_capsulatus_Bath_uid57607
Methylocystis_SC2_uid174072
Methylomicrobium_alcaliphilum_uid77119
Methylomonas_methanica_MC09_uid67363
Methylophaga_JAM1_uid162947
Methylophaga_JAM7_uid162949
Methylotenera_301_uid49469
Methylotenera_mobilis_JLW8_uid59373
Methylovorus_MP688_uid60723
Methylovorus_glucosetrophus_SIP3_4_uid59367
Micavibrio_EPB_uid194120
Micavibrio_aeruginosavorus_ARL_13_uid73585
Microbacterium_testaceum_StLB037_uid62789
Micrococcus_luteus_NCTC_2665_uid59033
Microcoleus_PCC_7113_uid183114
Microcystis_aeruginosa_NIES_843_uid59101
Microlunatus_phosphovorus_NM_1_uid68055
Micromonospora_L5_uid45895
Micromonospora_aurantiaca_ATCC_27029_uid42501
Mobiluncus_curtisii_ATCC_43063_uid49695
Modestobacter_marinus_uid167487
Moorella_thermoacetica_ATCC_39073_uid58051
Moraxella_catarrhalis_BBH18_uid48809
Morganella_morganii_KT_uid180867
Muricauda_ruestringensis_DSM_13258_uid72479
Mycobacterium_JDM601_uid67369
Mycobacterium_JLS_uid58489
Mycobacterium_KMS_uid58491
Mycobacterium_MCS_uid58465
Mycobacterium_MOTT36Y_uid164001
Mycobacterium_VKM_Ac_1815D_uid199859
Mycobacterium_abscessus_bolletii_50594_uid205422
Mycobacterium_africanum_GM041182_uid68839
Mycobacterium_avium_104_uid57693
Mycobacterium_bovis_AF2122_97_uid57695
Mycobacterium_canettii_CIPT_140010059_uid70731
Mycobacterium_chubuense_NBB4_uid168322
Mycobacterium_gilvum_PYR_GCK_uid59421
Mycobacterium_indicus_pranii_MTCC_9506_uid175523
Mycobacterium_intracellulare_ATCC_13950_uid167994
Mycobacterium_kansasii_ATCC_12478_uid55385
Mycobacterium_leprae_Br4923_uid59293
Mycobacterium_liflandii_128FXT_uid59005
Mycobacterium_marinum_M_uid59423
Mycobacterium_massiliense_GO_06_uid170732
Mycobacterium_rhodesiae_NBB3_uid75107
Mycobacterium_smegmatis_JS623_uid184820
Mycobacterium_tuberculosis_Beijing_NITR203_uid197218
Mycobacterium_ulcerans_Agy99_uid62939
Mycobacterium_vanbaalenii_PYR_1_uid58463
Mycobacterium_yongonense_05_1390_uid189649
Mycoplasma_agalactiae_PG2_uid61619
Mycoplasma_arthritidis_158L3_1_uid58005
Mycoplasma_bovis_HB0801_uid168665
Mycoplasma_capricolum_ATCC_27343_uid58525
Mycoplasma_conjunctivae_uid59325
Mycoplasma_crocodyli_MP145_uid47087
Mycoplasma_cynos_C142_uid184824
Mycoplasma_fermentans_JER_uid53543
Mycoplasma_gallisepticum_CA06_2006_052_5_2P_uid172630
Mycoplasma_genitalium_G37_uid57707
Mycoplasma_haemocanis_Illinois_uid82367
Mycoplasma_haemofelis_Langford_1_uid62461
Mycoplasma_hominis_ATCC_23114_uid41875
Mycoplasma_hyopneumoniae_168_L_uid205052
Mycoplasma_hyorhinis_DBS_1050_uid228933
Mycoplasma_leachii_99_014_6_uid162031
Mycoplasma_mobile_163K_uid58077
Mycoplasma_mycoides_capri_LC_95010_uid66189
Mycoplasma_ovis_Michigan_uid232247
Mycoplasma_parvum_Indiana_uid223379
Mycoplasma_penetrans_HF_2_uid57729
Mycoplasma_pneumoniae_309_uid85495
Mycoplasma_pulmonis_UAB_CTIP_uid61569
Mycoplasma_putrefaciens_KS1_uid72481
Mycoplasma_suis_Illinois_uid61897
Mycoplasma_synoviae_53_uid58061
Mycoplasma_wenyonii_Massachusetts_uid170731
Myxococcus_fulvus_HW_1_uid68443
Myxococcus_stipitatus_DSM_14675_uid186549
Myxococcus_xanthus_DK_1622_uid58003
Nakamurella_multipartita_DSM_44233_uid59221
Nanoarchaeum_equitans_Kin4_M_uid58009
Natranaerobius_thermophilus_JW_NM_WN_LF_uid59001
Natrialba_magadii_ATCC_43099_uid46245
Natrinema_J7_uid171337
Natrinema_pellirubrum_DSM_15624_uid74437
Natronobacterium_gregoryi_SP2_uid74439
Natronococcus_occultus_SP4_uid184863
Natronomonas_moolapensis_8_8_11_uid190182
Natronomonas_pharaonis_DSM_2160_uid58435
Nautilia_profundicola_AmH_uid59345
Neisseria_gonorrhoeae_FA_1090_uid57611
Neisseria_lactamica_020_06_uid60851
Neisseria_meningitidis_053442_uid58587
Neorickettsia_risticii_Illinois_uid58889
Neorickettsia_sennetsu_Miyayama_uid57965
Niastella_koreensis_GR20_10_uid83125
Nitratifractor_salsuginis_DSM_16511_uid62183
Nitratiruptor_SB155_2_uid58861
Nitrobacter_hamburgensis_X14_uid58293
Nitrobacter_winogradskyi_Nb_255_uid58295
Nitrosococcus_halophilus_Nc4_uid46803
Nitrosococcus_oceani_ATCC_19707_uid58403
Nitrosococcus_watsonii_C_113_uid50331
Nitrosomonas_AL212_uid55727
Nitrosomonas_Is79A3_uid68745
Nitrosomonas_europaea_ATCC_19718_uid57647
Nitrosomonas_eutropha_C91_uid58363
Nitrosopumilus_maritimus_SCM1_uid58903
Nitrosospira_multiformis_ATCC_25196_uid58361
Nocardia_brasiliensis_ATCC_700358_uid86913
Nocardia_cyriacigeorgica_GUH_2_uid89395
Nocardia_farcinica_IFM_10152_uid58203
Nocardioides_JS614_uid58149
Nocardiopsis_alba_ATCC_BAA_2165_uid174334
Nocardiopsis_dassonvillei_DSM_43111_uid49483
Nostoc_PCC_7107_uid182932
Nostoc_punctiforme_PCC_73102_uid57767
Novosphingobium_PP1Y_uid67383
Novosphingobium_aromaticivorans_DSM_12444_uid57747
Oceanimonas_GK1_uid81627
Oceanithermus_profundus_DSM_14977_uid60855
Oceanobacillus_iheyensis_HTE831_uid57867
Ochrobactrum_anthropi_ATCC_49188_uid58921
Octadecabacter_antarcticus_307_uid54701
Octadecabacter_arcticus_238_uid54699
Odoribacter_splanchnicus_DSM_20712_uid63397
Oenococcus_oeni_PSU_1_uid59417
Oligotropha_carboxidovorans_OM4_uid162135
Olsenella_uli_DSM_7084_uid51367
Onion_yellows_phytoplasma_OY_M_uid58015
Opitutus_terrae_PB90_1_uid58965
Orientia_tsutsugamushi_Boryong_uid61621
Ornithobacterium_rhinotracheale_DSM_15997_uid168256
Oscillatoria_acuminata_PCC_6304_uid183003
Oscillatoria_nigro_viridis_PCC_7112_uid183110
Oscillibacter_valericigenes_Sjm18_20_uid73895
Owenweeksia_hongkongensis_DSM_17368_uid82951
Paenibacillus_JDR_2_uid59021
Paenibacillus_Y412MC10_uid41127
Paenibacillus_larvae_04_309_uid232355
Paenibacillus_mucilaginosus_3016_uid89377
Paenibacillus_polymyxa_CR1_uid231659
Paenibacillus_terrae_HPL_003_uid82371
Paludibacter_propionicigenes_WB4_uid60725
Pandoraea_RB_44_uid231151
Pandoraea_pnomenusa_3kgm_uid229878
Pantoea_At_9b_uid55845
Pantoea_ananatis_AJ13355_uid162073
Pantoea_vagans_C9_1_uid49871
Parabacteroides_distasonis_ATCC_8503_uid58301
Parachlamydia_acanthamoebae_UV7_uid68335
Paracoccus_aminophilus_JCM_7686_uid214795
Paracoccus_denitrificans_PD1222_uid58187
Parvibaculum_lavamentivorans_DS_1_uid58739
Parvularcula_bermudensis_HTCC2503_uid51641
Pasteurella_multocida_3480_uid161955
Pectobacterium_SCC3193_uid193707
Pectobacterium_atrosepticum_SCRI1043_uid57957
Pectobacterium_carotovorum_PC1_uid59295
Pectobacterium_wasabiae_WPP163_uid41297
Pediococcus_claussenii_ATCC_BAA_344_uid81103
Pediococcus_pentosaceus_ATCC_25745_uid57981
Pedobacter_heparinus_DSM_2366_uid59111
Pedobacter_saltans_DSM_12145_uid61349
Pelagibacterium_halotolerans_B2_uid74393
Pelobacter_carbinolicus_DSM_2380_uid58241
Pelobacter_propionicus_DSM_2379_uid58255
Pelodictyon_phaeoclathratiforme_BU_1_uid58173
Pelotomaculum_thermopropionicum_SI_uid58877
Persephonella_marina_EX_H1_uid58119
Persicivirga_dokdonensis_DSW_6_uid186842
Petrotoga_mobilis_SJ95_uid58747
Phaeobacter_gallaeciensis_DSM_17395_uid54717
Phenylobacterium_zucineum_HLK1_uid58959
Photobacterium_profundum_SS9_uid62923
Photorhabdus_asymbiotica_ATCC_43949_uid59243
Photorhabdus_luminescens_laumondii_TTO1_uid61593
Phycisphaera_mikurensis_NBRC_102666_uid157331
Picrophilus_torridus_DSM_9790_uid58041
Pirellula_staleyi_DSM_6068_uid43209
Planctomyces_brasiliensis_DSM_5305_uid60583
Planctomyces_limnophilus_DSM_3776_uid48643
Plautia_stali_symbiont_uid65033
Pleurocapsa_PCC_7327_uid183006
Polaribacter_MED152_uid54207
Polaromonas_JS666_uid58207
Polaromonas_naphthalenivorans_CJ2_uid58273
Polymorphum_gilvum_SL003B_26A1_uid65447
Polynucleobacter_necessarius_asymbioticus_QLW_P1DMWA_1_uid58611
Porphyromonas_asaccharolytica_DSM_20707_uid66603
Porphyromonas_gingivalis_ATCC_33277_uid58879
Prevotella_dentalis_DSM_3688_uid184818
Prevotella_denticola_F0289_uid65091
Prevotella_intermedia_17_uid163151
Prevotella_melaninogenica_ATCC_25845_uid51377
Prevotella_oral_taxon_299_F0039_uid45899
Prevotella_ruminicola_23_uid47507
Prochlorococcus_marinus_AS9601_uid58307
Propionibacterium_acidipropionici_ATCC_4875_uid179069
Propionibacterium_acnes_266_uid162059
Propionibacterium_avidum_44067_uid197361
Propionibacterium_freudenreichii_shermanii_CIRM_BIA1_uid49535
Propionibacterium_propionicum_F0230a_uid170533
Prosthecochloris_aestuarii_DSM_271_uid58151
Proteus_mirabilis_BB2000_uid214430
Providencia_stuartii_MRSN_2154_uid162193
Pseudanabaena_PCC_7367_uid183004
Pseudoalteromonas_SM9913_uid61247
Pseudoalteromonas_atlantica_T6c_uid58283
Pseudoalteromonas_haloplanktis_TAC125_uid58431
Pseudogulbenkiania_NH8B_uid73423
Pseudomonas_ND6_uid167583
Pseudomonas_TKP_uid232248
Pseudomonas_VLB120_uid226717
Pseudomonas_aeruginosa_B136_33_uid196598
Pseudomonas_brassicacearum_NFM421_uid66303
Pseudomonas_denitrificans_ATCC_13867_uid195459
Pseudomonas_entomophila_L48_uid58639
Pseudomonas_fluorescens_A506_uid165185
Pseudomonas_fulva_12_X_uid67351
Pseudomonas_mendocina_NK_01_uid66299
Pseudomonas_monteilii_SB3078_uid232252
Pseudomonas_poae_RE_1_1_14_uid188480
Pseudomonas_putida_BIRD_1_uid162055
Pseudomonas_resinovorans_NBRC_106553_uid208671
Pseudomonas_stutzeri_A1501_uid58641
Pseudomonas_syringae_B728a_uid57931
Pseudonocardia_dioxanivorans_CB1190_uid65087
Pseudovibrio_FO_BEG1_uid82373
Pseudoxanthomonas_spadix_BD_a59_uid75113
Pseudoxanthomonas_suwonensis_11_1_uid62105
Psychrobacter_G_uid210641
Psychrobacter_PRwf_1_uid58459
Psychrobacter_arcticus_273_4_uid58021
Psychrobacter_cryohalolentis_K5_uid58373
Psychroflexus_torquis_ATCC_700755_uid54205
Psychromonas_CNPT3_uid54249
Psychromonas_ingrahamii_37_uid58521
Pusillimonas_T7_7_uid66391
Pyrobaculum_1860_uid82379
Pyrobaculum_aerophilum_IM2_uid57727
Pyrobaculum_arsenaticum_DSM_13514_uid58409
Pyrobaculum_calidifontis_JCM_11548_uid58787
Pyrobaculum_islandicum_DSM_4184_uid58635
Pyrobaculum_neutrophilum_V24Sta_uid58421
Pyrobaculum_oguniense_TE7_uid84411
Pyrococcus_NA2_uid66551
Pyrococcus_ST04_uid167261
Pyrococcus_abyssi_GE5_uid62903
Pyrococcus_furiosus_COM1_uid169620
Pyrococcus_horikoshii_OT3_uid57753
Pyrococcus_yayanosii_CH1_uid68281
Pyrolobus_fumarii_1A_uid73415
Rahnella_Y9602_uid62715
Rahnella_aquatilis_CIP_78_65___ATCC_33071_uid86855
Ralstonia_eutropha_H16_uid62925
Ralstonia_pickettii_12D_uid58859
Ralstonia_solanacearum_CFBP2957_uid50545
Ramlibacter_tataouinensis_TTB310_uid68279
Raoultella_ornithinolytica_B6_uid198431
Renibacterium_salmoninarum_ATCC_33209_uid58899
Rhizobium_IRBG74_uid222820
Rhizobium_NGR234_uid59081
Rhizobium_etli_bv__mimosae_Mim1_uid213896
Rhizobium_leguminosarum_bv__trifolii_WSM1325_uid58991
Rhizobium_tropici_CIAT_899_uid185179
Rhodanobacter_2APBS1_uid74431
Rhodobacter_capsulatus_SB_1003_uid47509
Rhodobacter_sphaeroides_2_4_1_uid57653
Rhodococcus_equi_103S_uid60171
Rhodococcus_erythropolis_CCM2595_uid216088
Rhodococcus_jostii_RHA1_uid58325
Rhodococcus_opacus_B4_uid13791
Rhodococcus_pyridinivorans_SB3094_uid232359
Rhodoferax_ferrireducens_T118_uid58353
Rhodomicrobium_vannielii_ATCC_17100_uid43247
Rhodopirellula_baltica_SH_1_uid61589
Rhodopseudomonas_palustris_BisA53_uid58445
Rhodospirillum_centenum_SW_uid58805
Rhodospirillum_photometricum_uid159003
Rhodospirillum_rubrum_ATCC_11170_uid57655
Rhodothermus_marinus_DSM_4252_uid41729
Rickettsia_africae_ESF_5_uid58799
Rickettsia_akari_Hartford_uid58161
Rickettsia_australis_Cutlack_uid158039
Rickettsia_bellii_OSU_85_389_uid58681
Rickettsia_canadensis_CA410_uid88063
Rickettsia_conorii_Malish_7_uid57633
Rickettsia_felis_URRWXCal2_uid58331
Rickettsia_heilongjiangensis_054_uid70839
Rickettsia_japonica_YH_uid73963
Rickettsia_massiliae_AZT80_uid86751
Rickettsia_montanensis_OSU_85_930_uid158043
Rickettsia_parkeri_Portsmouth_uid158045
Rickettsia_peacockii_Rustic_uid59301
Rickettsia_philipii_364D_uid89383
Rickettsia_prowazekii_Breinl_uid196851
Rickettsia_rhipicephali_3_7_female6_CWPP_uid156977
Rickettsia_rickettsii__Sheila_Smith__uid58027
Rickettsia_slovaca_13_B_uid82369
Rickettsia_typhi_B9991CWPP_uid158357
Riemerella_anatipestifer_ATCC_11845___DSM_15868_uid159857
Rivularia_PCC_7116_uid182929
Robiginitalea_biformata_HTCC2501_uid58285
Roseburia_hominis_A2_183_uid73419
Roseburia_intestinalis_uid197164
Roseiflexus_RS_1_uid58523
Roseiflexus_castenholzii_DSM_13941_uid58287
Roseobacter_denitrificans_OCh_114_uid58597
Roseobacter_litoralis_Och_149_uid54719
Rothia_dentocariosa_ATCC_17931_uid49331
Rothia_mucilaginosa_uid43093
Rubrivivax_gelatinosus_IL144_uid158163
Rubrobacter_xylanophilus_DSM_9941_uid58057
Ruegeria_TM1040_uid58193
Ruegeria_pomeroyi_DSS_3_uid57863
Ruminococcus_albus_7_uid51721
Ruminococcus_bromii_uid197158
Ruminococcus_champanellensis_18P13_uid197169
Ruminococcus_uid197156
Runella_slithyformis_DSM_19594_uid68317
Saccharomonospora_viridis_DSM_43017_uid59055
Saccharophagus_degradans_2_40_uid57921
Saccharopolyspora_erythraea_NRRL_2338_uid62947
Saccharothrix_espanaensis_DSM_44229_uid184826
Salinarchaeum_laminariae_Harcht_Bsk1_uid207001
Salinibacter_ruber_DSM_13855_uid58513
Salinispora_arenicola_CNS_205_uid58659
Salinispora_tropica_CNB_440_uid58565
Salmonella_bongori_NCTC_12419_uid70155
Salmonella_enterica_arizonae_serovar_62_z4_z23__uid58191
Salmonella_typhimurium_DT104_uid223287
Sanguibacter_keddieii_DSM_10542_uid40845
Saprospira_grandis_Lewin_uid89375
Sebaldella_termitidis_ATCC_33386_uid41865
Segniliparus_rotundus_DSM_44985_uid49049
Selenomonas_ruminantium_lactilytica_TAM6421_uid157247
Selenomonas_sputigena_ATCC_35185_uid55329
Serratia_AS12_uid67315
Serratia_AS13_uid162065
Serratia_ATCC_39006_uid218470
Serratia_liquefaciens_ATCC_27592_uid212306
Serratia_marcescens_FGI94_uid185180
Serratia_odorifera_4Rx13_uid42253
Serratia_plymuthica_AS9_uid67313
Serratia_proteamaculans_568_uid58725
Serratia_symbiotica__Cinara_cedri__uid82363
Shewanella_ANA_3_uid58347
Shewanella_MR_4_uid58345
Shewanella_W3_18_1_uid58341
Shewanella_amazonensis_SB2B_uid58257
Shewanella_baltica_BA175_uid52601
Shewanella_denitrificans_OS217_uid58263
Shewanella_frigidimarina_NCIMB_400_uid58265
Shewanella_halifaxensis_HAW_EB4_uid59007
Shewanella_loihica_PV_4_uid58349
Shewanella_oneidensis_MR_1_uid57949
Shewanella_pealeana_ATCC_700345_uid58705
Shewanella_piezotolerans_WP3_uid58745
Shewanella_putrefaciens_200_uid161927
Shewanella_sediminis_HAW_EB3_uid58835
Shewanella_violacea_DSS12_uid47085
Shewanella_woodyi_ATCC_51908_uid58721
Shigella_boydii_CDC_3083_94_uid58415
Shigella_dysenteriae_1617_uid229875
Shigella_flexneri_2002017_uid159233
Shigella_sonnei_53G_uid84383
Sideroxydans_lithotrophicus_ES_1_uid46801
Simiduia_agarivorans_SA1_uid177713
Simkania_negevensis_Z_uid68451
Singulisphaera_acidiphila_DSM_18658_uid81777
Sinorhizobium_fredii_HH103_uid86865
Sinorhizobium_medicae_WSM419_uid58549
Sinorhizobium_meliloti_1021_uid57603
Slackia_heliotrinireducens_DSM_20476_uid59051
Sodalis_glossinidius__morsitans__uid58553
Solibacillus_silvestris_StLB046_uid168516
Solitalea_canadensis_DSM_3403_uid81783
Sorangium_cellulosum__So_ce_56__uid61629
Sphaerobacter_thermophilus_DSM_20745_uid41997
Sphaerochaeta_pleomorpha_Grapes_uid82365
Sphingobacterium_21_uid64755
Sphingobium_SYK_6_uid73353
Sphingobium_chlorophenolicum_L_1_uid52597
Sphingobium_japonicum_UT26S_uid47077
Sphingomonas_MM_1_uid193771
Sphingomonas_wittichii_RW1_uid58691
Sphingopyxis_alaskensis_RB2256_uid58351
Spiribacter_UAH_SP71_uid226111
Spirochaeta_Buddy_uid63633
Spirochaeta_L21_RPul_D2_uid231658
Spirochaeta_africana_DSM_8902_uid81779
Spirochaeta_caldaria_DSM_7334_uid68753
Spirochaeta_coccoides_DSM_17374_uid66331
Spirochaeta_smaragdinae_DSM_11293_uid51369
Spirochaeta_thermophila_DSM_6192_uid53037
Spiroplasma_apis_B31_uid230613
Spiroplasma_chrysopicola_DF_1_uid205053
Spiroplasma_diminutum_CUAS_1_uid212976
Spiroplasma_syrphidicola_EA_1_uid205054
Spiroplasma_taiwanense_CT_1_uid212975
Spirosoma_linguale_DSM_74_uid43413
Stackebrandtia_nassauensis_DSM_44728_uid46663
Stanieria_cyanosphaera_PCC_7437_uid183115
Staphylococcus_aureus_04_02981_uid161969
Staphylococcus_carnosus_TM300_uid59401
Staphylococcus_epidermidis_ATCC_12228_uid57861
Staphylococcus_haemolyticus_JCSC1435_uid62919
Staphylococcus_lugdunensis_HKU09_01_uid46233
Staphylococcus_pasteuri_SP1_uid226267
Staphylococcus_pseudintermedius_ED99_uid162109
Staphylococcus_saprophyticus_ATCC_15305_uid58411
Staphylococcus_warneri_SG1_uid187059
Staphylothermus_hellenicus_DSM_12710_uid45893
Staphylothermus_marinus_F1_uid58719
Starkeya_novella_DSM_506_uid48815
Stenotrophomonas_maltophilia_D457_uid162199
Stigmatella_aurantiaca_DW4_3_1_uid158509
Strawberry_lethal_yellows_phytoplasma__CPA__NZSb11_uid203392
Streptobacillus_moniliformis_DSM_12112_uid41863
Streptococcus_I_G2_uid224251
Streptococcus_agalactiae_09mas018883_uid208674
Streptococcus_anginosus_C1051_uid218003
Streptococcus_constellatus_pharyngis_C1050_uid218002
Streptococcus_dysgalactiae_equisimilis_167_uid222822
Streptococcus_equi_4047_uid59259
Streptococcus_gallolyticus_ATCC_43143_uid162103
Streptococcus_gordonii_Challis_substr__CH1_uid57667
Streptococcus_infantarius_CJ18_uid87033
Streptococcus_iniae_SF1_uid206041
Streptococcus_intermedius_B196_uid218000
Streptococcus_lutetiensis_033_uid213397
Streptococcus_macedonicus_ACA_DC_198_uid81631
Streptococcus_mitis_B6_uid46097
Streptococcus_mutans_GS_5_uid169223
Streptococcus_oligofermentans_AS_1_3089_uid201429
Streptococcus_oralis_Uo5_uid65449
Streptococcus_parasanguinis_ATCC_15912_uid49313
Streptococcus_parauberis_KCTC_11537_uid67355
Streptococcus_pasteurianus_ATCC_43144_uid68019
Streptococcus_pneumoniae_670_6B_uid52533
Streptococcus_pseudopneumoniae_IS7493_uid71153
Streptococcus_pyogenes_A20_uid178106
Streptococcus_salivarius_57_I_uid162151
Streptococcus_sanguinis_SK36_uid58381
Streptococcus_suis_05ZYH33_uid58663
Streptococcus_thermophilus_CNRZ1066_uid58221
Streptococcus_uberis_0140J_uid57959
Streptomyces_PAMC26508_uid197217
Streptomyces_SirexAA_E_uid72627
Streptomyces_albus_J1074_uid196849
Streptomyces_avermitilis_MA_4680_uid57739
Streptomyces_bingchenggensis_BCW_1_uid82931
Streptomyces_cattleya_NRRL_8057___DSM_46488_uid162187
Streptomyces_coelicolor_A3_2__uid57801
Streptomyces_collinus_Tu_365_uid214429
Streptomyces_davawensis_JCM_4913_uid193657
Streptomyces_flavogriseus_ATCC_33331_uid40839
Streptomyces_fulvissimus_DSM_40593_uid201038
Streptomyces_griseus_NBRC_13350_uid58983
Streptomyces_hygroscopicus_jinggangensis_5008_uid89409
Streptomyces_rapamycinicus_NRRL_5491_uid227224
Streptomyces_scabiei_87_22_uid46531
Streptomyces_venezuelae_ATCC_10712_uid177080
Streptomyces_violaceusniger_Tu_4113_uid52609
Streptosporangium_roseum_DSM_43021_uid42521
Sulfobacillus_acidophilus_DSM_10332_uid88061
Sulfolobus_acidocaldarius_DSM_639_uid58379
Sulfolobus_islandicus_HVE10_4_uid162067
Sulfolobus_solfataricus_98_2_uid167998
Sulfolobus_tokodaii_7_uid57807
Sulfuricella_denitrificans_skB26_uid170240
Sulfuricurvum_kujiense_DSM_16994_uid60789
Sulfurihydrogenibium_YO3AOP1_uid58855
Sulfurihydrogenibium_azorense_Az_Fu1_uid58121
Sulfurimonas_autotrophica_DSM_16294_uid53043
Sulfurimonas_denitrificans_DSM_1251_uid58185
Sulfurospirillum_barnesii_SES_3_uid168117
Sulfurospirillum_deleyianum_DSM_6946_uid41861
Sulfurovum_NBC37_1_uid58863
Symbiobacterium_thermophilum_IAM_14863_uid58165
Synechococcus_CC9311_uid58123
Synechococcus_CC9605_uid58319
Synechococcus_CC9902_uid58323
Synechococcus_JA_2_3B_a_2_13__uid58537
Synechococcus_PCC_6312_uid182934
Synechococcus_RCC307_uid61609
Synechococcus_WH_7803_uid61607
Synechococcus_elongatus_PCC_6301_uid58235
Synechocystis_PCC_6803_substr__GT_I_uid157913
Synergistetes_bacterium_SGP1_uid197182
Syntrophobacter_fumaroxidans_MPOB_uid58177
Syntrophobotulus_glycolicus_DSM_8271_uid63343
Syntrophomonas_wolfei_Goettingen_uid58179
Syntrophothermus_lipocalidus_DSM_12680_uid49527
Syntrophus_aciditrophicus_SB_uid58539
Tannerella_forsythia_ATCC_43037_uid83157
Taylorella_asinigenitalis_14_45_uid197194
Taylorella_equigenitalis_14_56_uid197193
Tepidanaerobacter_Re1_uid66873
Tepidanaerobacter_acetatoxydans_Re1_uid184827
Teredinibacter_turnerae_T7901_uid59267
Terriglobus_roseus_DSM_18391_uid168183
Terriglobus_saanensis_SP1PR4_uid53251
Tetragenococcus_halophilus_uid74441
Thalassobaculum_L2_uid182483
Thalassolituus_oleivorans_MIL_1_uid195604
Thauera_MZ1T_uid58987
Thermacetogenium_phaeum_DSM_12270_uid177811
Thermaerobacter_marianensis_DSM_12885_uid61727
Thermanaerovibrio_acidaminovorans_DSM_6589_uid41925
Thermincola_potens_JR_uid48823
Thermoanaerobacter_X513_uid53065
Thermoanaerobacter_X514_uid58589
Thermoanaerobacter_brockii_finnii_Ako_1_uid55639
Thermoanaerobacter_italicus_Ab9_uid46241
Thermoanaerobacter_mathranii_A3_uid49481
Thermoanaerobacter_pseudethanolicus_ATCC_33223_uid58339
Thermoanaerobacter_tengcongensis_MB4_uid57813
Thermoanaerobacter_wiegelii_Rt8_B1_uid52581
Thermoanaerobacterium_thermosaccharolyticum_DSM_571_uid51639
Thermoanaerobacterium_xylanolyticum_LX_11_uid63163
Thermobacillus_composti_KWC4_uid74021
Thermobaculum_terrenum_ATCC_BAA_798_uid42011
Thermobifida_fusca_YX_uid57703
Thermobispora_bispora_DSM_43833_uid48999
Thermococcus_4557_uid70841
Thermococcus_AM4_uid54735
Thermococcus_CL1_uid168259
Thermococcus_barophilus_MP_uid54733
Thermococcus_gammatolerans_EJ3_uid59389
Thermococcus_kodakarensis_KOD1_uid58225
Thermococcus_litoralis_DSM_5473_uid82997
Thermococcus_onnurineus_NA1_uid59043
Thermococcus_sibiricus_MM_739_uid59399
Thermocrinis_albus_DSM_14484_uid46231
Thermodesulfatator_indicus_DSM_15286_uid68285
Thermodesulfobacterium_OPB45_uid68283
Thermodesulfobium_narugense_DSM_14796_uid66601
Thermodesulfovibrio_yellowstonii_DSM_11347_uid59257
Thermofilum_1910b_uid215374
Thermofilum_pendens_Hrk_5_uid58563
Thermogladius_1633_uid167488
Thermomicrobium_roseum_DSM_5159_uid59341
Thermomonospora_curvata_DSM_43183_uid41885
Thermoplasma_acidophilum_DSM_1728_uid61573
Thermoplasma_volcanium_GSS1_uid57751
Thermoplasmatales_archaeon_BRNA1_uid195930
Thermoproteus_tenax_Kra_1_uid74443
Thermoproteus_uzoniensis_768_20_uid65089
Thermosediminibacter_oceani_DSM_16646_uid51421
Thermosipho_africanus_TCF52B_uid59095
Thermosipho_melanesiensis_BI429_uid58683
Thermosphaera_aggregans_DSM_11486_uid48993
Thermosynechococcus_NK55_uid231517
Thermosynechococcus_elongatus_BP_1_uid57907
Thermotoga_RQ2_uid58935
Thermotoga_lettingae_TMO_uid58419
Thermotoga_maritima_MSB8_uid179902
Thermotoga_naphthophila_RKU_10_uid42777
Thermotoga_neapolitana_DSM_4359_uid59065
Thermotoga_petrophila_RKU_1_uid58655
Thermotoga_thermarum_DSM_5069_uid68449
Thermovibrio_ammonificans_HB_1_uid62095
Thermovirga_lienii_DSM_17291_uid77129
Thermus_CCB_US3_UF1_uid81197
Thermus_oshimai_JL_2_uid178948
Thermus_scotoductus_SA_01_uid62273
Thermus_thermophilus_HB27_uid58033
Thioalkalimicrobium_cyclicum_ALM1_uid67391
Thioalkalivibrio_K90mix_uid46181
Thioalkalivibrio_nitratireducens_DSM_14787_uid184011
Thioalkalivibrio_sulfidophilus_HL_EbGr7_uid59179
Thiobacillus_denitrificans_ATCC_25259_uid58189
Thiocystis_violascens_DSM_198_uid74025
Thioflavicoccus_mobilis_8321_uid184343
Thiomicrospira_crunogena_XCL_2_uid58183
Thiomonas_3As_uid178369
Thiomonas_intermedia_K12_uid48825
Tistrella_mobilis_KA081020_065_uid167486
Tolumonas_auensis_DSM_9187_uid59395
Treponema_azotonutricium_ZAS_9_uid67365
Treponema_brennaborense_DSM_12168_uid66607
Treponema_denticola_ATCC_35405_uid57583
Treponema_pallidum_Chicago_uid159543
Treponema_paraluiscuniculi_Cuniculi_A_uid68447
Treponema_pedis_T_A4_uid215715
Treponema_primitia_ZAS_2_uid67367
Treponema_succinifaciens_DSM_2489_uid65781
Trichodesmium_erythraeum_IMS101_uid57925
Tropheryma_whipplei_TW08_27_uid57961
Truepera_radiovictrix_DSM_17093_uid49533
Tsukamurella_paurometabola_DSM_20162_uid48829
Turneriella_parva_DSM_21527_uid168321
Ureaplasma_parvum_serovar_3_ATCC_27815_uid58887
Ureaplasma_urealyticum_serovar_10_ATCC_33699_uid59011
Variovorax_paradoxus_B4_uid218005
Veillonella_parvula_DSM_2008_uid41927
Verminephrobacter_eiseniae_EF01_2_uid58675
Verrucosispora_maris_AB_18_032_uid66297
Vibrio_EJY3_uid83161
Vibrio_Ex25_uid41601
Vibrio_alginolyticus_NBRC_15630___ATCC_17749_uid199933
Vibrio_anguillarum_775_uid68057
Vibrio_cholerae_IEC224_uid89389
Vibrio_fischeri_ES114_uid58163
Vibrio_furnissii_NCTC_11218_uid82347
Vibrio_harveyi_ATCC_BAA_1116_uid218471
Vibrio_nigripulchritudo_SnF1_uid222819
Vibrio_parahaemolyticus_BB22OP_uid184822
Vibrio_splendidus_LGP32_uid59353
Vibrio_vulnificus_CMCP6_uid62909
Vulcanisaeta_distributa_DSM_14429_uid52827
Vulcanisaeta_moutnovskia_768_28_uid63631
Waddlia_chondrophila_WSU_86_1044_uid49531
Weeksella_virosa_DSM_16922_uid63627
Weissella_koreensis_KACC_15510_uid68837
Wigglesworthia_glossinidia_endosymbiont_of_Glossina_brevipalpis_uid57853
Wolbachia_endosymbiont_of_Culex_quinquefasciatus_Pel_uid61645
Wolbachia_wRi_uid59371
Wolinella_succinogenes_DSM_1740_uid61591
Xanthobacter_autotrophicus_Py2_uid58453
Xanthomonas_albilineans_GPE_PC73_uid43163
Xanthomonas_axonopodis_citri_306_uid57889
Xanthomonas_campestris_8004_uid57595
Xanthomonas_citri_Aw12879_uid194444
Xanthomonas_fuscans_4834_R_uid222814
Xanthomonas_oryzae_KACC_10331_uid58155
Xenorhabdus_bovienii_SS_2004_uid46345
Xenorhabdus_nematophila_ATCC_19061_uid49133
Xylanimonas_cellulosilytica_DSM_15894_uid41935
Xylella_fastidiosa_9a5c_uid57849
Yersinia_enterocolitica_8081_uid57741
Yersinia_pestis_A1122_uid158119
Yersinia_pseudotuberculosis_IP_31758_uid58487
Zobellia_galactanivorans_uid70621
Zunongwangia_profunda_SM_A87_uid48073
Zymomonas_mobilis_ATCC_10988_uid55403
alpha_proteobacterium_HIMB59_uid175778
archaeon_Mx1201_uid196597
bacterium_BT_1_uid184079
beta_proteobacterium_CB_uid191340
butyrate_producing_bacterium_SM4_1_uid197180
candidate_division_SR1_bacterium_RAAC1_SR1_1_uid230714
cyanobacterium_UCYN_A_uid43697
delta_proteobacterium_BABL1_uid230716
gamma_proteobacterium_HdN1_uid51635
halophilic_archaeon_DL31_uid72619
multiisoloate_uid216090
multispecies_uid212977
secondary_endosymbiont_of_Ctenarytaina_eucalypti_uid172737
syncytium_symbiont_of_Diaphorina_citri_uid213384
uncultured_Sulfuricurvum_RIFRC_1_uid193658
uncultured_Termite_group_1_bacterium_phylotype_Rs_D17_uid59059

## Sheet: PFAM analysis
Family	Description	Entry type	Clan	Envelope (Start-End)	Alignment (Start-End)	HMM (From-To)	HMM length	Bit score	E-value	Predicted active sites
PYUS|000774:
Lyase_1	Lyase	Domain	n/a	2-251	3-249	2-254	312	188	2.5e-55	n/a
Lyase_1	Lyase	Domain	n/a	245-281	248-275	278-305	312	27.1	2.3e-06	n/a
FumaraseC_C	Fumarase C C-terminus	Domain	n/a	279-332	279-331	1-53	54	72.6	2.3e-20	n/a
PYAP|009189:
NAD_binding_10	NAD(P)H-binding	Domain	CL0063	13-151	13-138	1-136	184	34.5	1.6e-08	n/a
PYAP|012127:
SnoaL_2	SnoaL-like domain	Domain	CL0051	38-133	40-133	3-102	102	45.1	1.1e-11	n/a
SnoaL_2	SnoaL-like domain	Domain	CL0051	187-282	188-282	2-102	102	44.3	2e-11	n/a
PHYC|001503:
Abhydrolase_1	alpha/beta hydrolase fold	Domain	CL0028	30-155	30-136	1-111	256	59.8	2.8e-16	n/a
PHYC|018145:
ADH_N	Alcohol dehydrogenase GroES-like domain	Domain	CL0296	25-96	26-88	2-65	109	53.4	1.9e-14	n/a
